# Supplementary material for: Detection of genetic divergence among some wheat (Triticum aestivum L.) genotypes using molecular and biochemical indicators under salinity stress
Source: PLoS One. 2021 Mar 29;16(3):e0248890. doi: 10.1371/journal.pone.0248890 (PMC8007010; doi:10.1371/journal.pone.0248890)
Supplement: S1 File — (XLSX) [file pone.0248890.s010.xlsx]

## Sheet: SCoT
	SCoT banding patterns used in CCA analysis
	SCoT 1																										SCoT 2												SCoT 3
	A																										B												C
Band Size	2332.19	1929.48	1821.32	1616.17	1500.63	1277.84	1092.62	1052.85	922.776	903.957	822.217	769.754	726.603	611.129	569.782	497.337	420.026	389.998	374.254	346.069	298.357	261.498	233.963	199.229	162.802	160.802	1178.26	834.67	684.23	665.076	577.058	560.905	480.787	397.34	344.755	302.791	264.858	274.705	986.565	724.157	563.128	428.972	403.246	369.801	359.281	312.288	235.937	173.182	142.674
Genotypes	26	25	24	23	22	21	20	19	18	17	16	15	14	13	12	11	10	9	8	7	6	5	4	3	2	1	12	11	10	9	8	7	6	5	4	3	2	1	11	10	9	8	7	6	5	4	3	2	1
Misr 2	0	0	0	0	0	0	0	0	0	0	1	0	0	1	0	0	1	0	0	1	1	0	1	1	0	1	0	0	0	0	0	0	0	1	1	0	0	0	0	0	0	0	0	1	0	1	1	1	0
Misr 3	0	0	0	1	0	0	1	0	0	1	1	0	0	1	0	1	1	0	0	1	1	0	1	1	0	1	0	0	0	0	0	0	0	1	1	0	0	0	0	0	0	0	0	0	1	1	1	1	0
Sids 1	0	0	0	1	0	0	1	0	0	1	1	0	0	1	0	1	1	0	0	1	1	0	1	1	0	1	0	0	0	0	0	0	0	1	1	0	0	0	0	0	0	0	0	0	1	1	1	1	0
Sids 12	1	0	0	1	0	0	1	0	0	1	1	0	0	1	0	1	1	0	0	1	1	0	1	1	0	0	0	0	0	0	0	0	0	1	1	0	0	0	0	0	0	0	0	0	1	1	1	1	0
Sids 14	1	0	0	1	0	0	1	0	0	1	1	0	0	1	0	1	1	0	0	1	1	0	1	1	0	1	0	0	0	0	0	1	1	1	1	1	1	0	0	0	0	1	0	0	1	1	1	1	0
Sakha 93	1	0	0	1	0	0	1	0	0	1	0	1	0	1	0	1	1	0	0	1	1	0	1	1	0	1	0	0	0	0	0	0	1	1	1	1	1	0	0	0	0	1	0	0	1	1	1	1	0
Bani Seuf 7	0	0	0	1	0	0	1	0	0	1	0	1	0	1	0	1	1	0	0	1	1	0	1	1	0	1	0	0	0	0	0	0	1	1	1	1	1	0	0	0	0	1	0	0	1	1	1	1	0
Sohag 4	0	0	0	1	0	0	1	0	0	1	0	1	0	1	0	1	1	0	0	1	1	0	1	1	0	1	0	0	0	0	1	0	1	1	1	1	1	0	0	0	0	0	0	0	1	1	1	1	0
Sohag 5	0	0	0	1	0	0	0	0	0	0	0	1	0	0	1	1	1	0	0	1	1	0	1	1	0	1	0	0	0	0	0	0	1	1	1	1	1	0	0	0	0	0	0	0	1	1	1	1	0
Shandawil 1	0	0	1	0	0	1	0	0	0	1	0	1	0	0	1	1	1	0	1	1	1	0	0	0	0	0	1	1	0	1	0	0	1	1	1	0	0	0	1	1	1	0	1	0	0	1	1	1	1
Sakha 95	0	0	0	0	0	0	0	0	0	0	0	0	0	0	0	0	0	0	1	1	1	0	0	0	0	0	0	0	0	0	0	0	1	1	1	0	0	1	0	0	0	0	0	0	1	1	1	1	0
Gymizza 12	0	0	0	0	0	0	0	0	0	0	0	0	0	0	0	0	0	0	1	1	1	0	0	0	0	0	0	0	0	0	0	0	1	1	1	1	1	0	0	0	0	0	0	0	1	1	1	1	0
Giza 168	0	1	0	0	1	0	0	1	1	1	0	0	1	0	1	1	1	1	0	1	1	1	1	1	1	0	0	0	1	0	0	0	1	1	1	1	0	0	0	0	0	0	0	0	1	1	1	1	0
Misr 1	0	0	0	0	1	0	0	1	1	1	0	0	1	0	1	1	1	1	0	1	1	1	1	1	1	0	0	0	0	0	0	0	1	1	1	1	0	0	0	0	0	0	0	0	1	1	1	1	0
			Unique Bands
[truncated: 29 more columns]

## Sheet: ISSR
	ISSR banding patterns used in CCA analysis
	49A											HB-08												HB-10																									HB-12
	F											G												H																									I
Band Size	772.249	716.487	688.775	662.135	583.616	479.151	378.169	308.038	274.742	235.567	201.182	479.997	714.005	581.98	951.377	1247.88	662.609	889.865	787.753	1078.93	832.33	402.159	325.23	1972.83	1597.7	1261.57	1219.71	1184.22	1149.77	991.961	975.365	935.079	852.211	803.343	757.277	735.245	653.34	544.966	526.883	498.769	454.568	441.342	432.132	355.918	299.394	282.226	250.787	209.187	963.65
Genotypes	11	10	9	8	7	6	5	4	3	2	1	12	11	10	9	8	7	6	5	4	3	2	1	25	24	23	22	21	20	19	18	17	16	15	14	13	12	11	10	9	8	7	6	5	4	3	2	1	18
Misr 2	0	0	0	1	1	1	1	1	1	1	1	1	1	1	0	0	0	0	0	0	0	1	1	0	0	0	0	0	0	0	1	0	0	0	0	0	1	1	0	0	0	1	0	0	0	1	0	1	0
Misr 3	0	0	0	0	0	0	1	1	1	1	1	1	0	0	0	0	1	0	0	0	0	1	1	0	0	0	0	0	0	0	1	0	0	0	0	0	1	1	0	0	1	0	0	1	1	0	1	1	0
Sids 1	0	0	0	0	0	0	1	1	1	1	1	1	0	0	0	0	1	0	0	0	0	1	1	0	0	0	0	0	0	0	0	0	1	0	0	0	1	1	0	1	0	0	1	1	1	0	1	1	0
Sids 12	0	0	0	0	1	1	1	1	1	1	1	1	0	1	0	0	0	0	0	0	0	1	1	0	0	0	0	0	0	0	1	0	0	0	0	0	1	1	0	1	0	0	0	1	1	0	1	1	0
Sids 14	1	0	0	0	1	1	1	1	1	1	1	1	1	1	0	0	0	0	0	0	1	1	1	1	0	1	0	0	0	0	1	0	0	0	0	0	1	1	0	1	0	0	1	1	1	0	1	1	0
Sakha 93	0	0	1	0	1	1	1	1	1	1	1	1	0	1	0	0	0	0	0	0	0	1	1	1	0	0	0	1	0	0	0	1	0	0	0	1	0	1	0	1	0	0	1	1	1	0	1	1	0
Bani Seuf 7	0	0	0	0	0	0	1	1	1	1	1	1	0	0	0	0	0	0	0	0	0	1	1	0	0	0	1	0	0	0	0	0	0	0	1	0	0	1	1	0	0	0	1	1	1	0	1	1	0
Sohag 4	0	0	0	0	0	0	0	1	1	1	0	1	0	1	0	0	0	0	0	0	0	1	1	0	0	0	0	0	1	0	0	0	0	0	1	0	0	0	1	0	0	0	1	1	1	0	1	1	0
Sohag 5	0	1	0	0	1	1	1	1	1	1	1	1	0	0	0	0	0	0	0	0	0	1	1	0	0	0	0	0	0	0	0	0	0	0	0	0	0	0	1	0	0	0	1	1	1	0	0	1	0
Shandaweel 1	0	1	0	0	1	1	1	1	1	1	1	1	0	1	0	0	0	0	1	1	0	1	1	0	0	0	0	0	0	0	0	0	0	1	0	0	1	0	1	0	0	0	1	1	1	0	1	1	0
Sakha 95	0	1	0	0	1	1	1	1	1	1	1	1	0	0	0	0	0	0	0	0	0	1	1	0	0	0	0	0	0	0	0	0	0	0	0	0	0	0	1	0	0	0	1	1	1	0	1	1	0
Gemizza 12	0	0	0	0	0	1	1	1	1	1	1	1	0	1	0	0	0	1	0	0	0	1	1	0	1	0	0	0	0	0	0	0	0	1	0	0	0	0	1	0	0	0	1	1	1	0	1	1	0
Giza 168	0	0	0	0	0	0	0	1	1	1	1	1	1	1	1	1	0	0	0	0	0	1	1	0	0	0	0	0	0	1	0	0	0	1	0	0	1	0	1	0	0	0	1	1	1	0	1	1	1
Misr 1	0	0	0	0	0	0	0	1	1	1	1	1	0	0	0	0	0	0	0	0	0	1	1	0	0	0	0	0	0	1	0	0	0	0	0	0	1	0	1	0	0	0	1	1	1	0	1	1	0
			Unique Bands
[truncated: 28 more columns]
